# Supplementary material for: Antibiotic Discovery: Where Have We Come from, Where Do We Go?
Source: Antibiotics (Basel). 2019 Apr 24;8(2):45. doi: 10.3390/antibiotics8020045 (PMC6627412; doi:10.3390/antibiotics8020045)
Supplement: Supplementary File 1 [file antibiotics-08-00045-s001.zip]

Archive with 9 entries (8 files):
- AntibioticPipeline.pdf
- __MACOSX/
- __MACOSX/._AntibioticPipeline.pdf
- CephalosporinEvolution.pdf
- __MACOSX/._CephalosporinEvolution.pdf
- TargetBasedADP.pdf
- __MACOSX/._TargetBasedADP.pdf
- CellBasedADP.pdf
- __MACOSX/._CellBasedADP.pdf
